# Supplementary material for: Advancing the application of pXRF for animal samples
Source: PLoS One. 2024 Dec 5;19(12):e0297830. doi: 10.1371/journal.pone.0297830 (PMC11620409; doi:10.1371/journal.pone.0297830)
Supplement: S1 Table — Significant (p<0.05) results of sample state testing. (CSV) [file pone.0297830.s001.csv]

Test	Species	Backing	Element	P value	Signficance level
Sample state	Fish	No	Al	0	****
Sample state	Fish	No	Rb	0	****
Sample state	Fish	No	Zn	0	****
Sample state	Fish	No	Zr	0	****
Sample state	Fish	No	As	0	****
Sample state	Fish	No	K	0	****
Sample state	Fish	No	S	0	****
Sample state	Fish	No	LE	0	****
Sample state	Fish	No	P	0	****
Sample state	Fish	No	Ca	0	****
Sample state	Fish	No	Sr	0	****
Sample state	Fish	No	Th	0	****
Sample state	Fish	No	Mg	0.0005	****
Sample state	Fish	No	U	0.011	*
Sample state	Fish	No	Cu	0.0297	*
Sample state	Fish	Yes	Rb	0	****
Sample state	Fish	Yes	Zr	0	****
Sample state	Fish	Yes	Zn	0	****
Sample state	Fish	Yes	Mo	0	****
Sample state	Fish	Yes	As	0	****
Sample state	Fish	Yes	Th	0	****
Sample state	Fish	Yes	P	0	****
Sample state	Fish	Yes	LE	0	****
Sample state	Fish	Yes	S	0	****
Sample state	Fish	Yes	Al	0.0001	****
Sample state	Fish	Yes	Ca	0.0001	****
Sample state	Fish	Yes	K	0.0001	****
Sample state	Fish	Yes	Fe	0.0004	****
Sample state	Fish	Yes	U	0.0157	*
Sample state	Fish	Yes	Mg	0.0345	*
Sample state	Fish	Yes	Sr	0.0452	*
Sample state	Rabbit	No	Cu	0	****
Sample state	Rabbit	No	U	0	****
Sample state	Rabbit	No	Zn	0	****
Sample state	Rabbit	No	Rb	0	****
Sample state	Rabbit	No	LE	0	****
Sample state	Rabbit	No	Th	0	****
Sample state	Rabbit	No	Fe	0	****
Sample state	Rabbit	No	P	0	****
Sample state	Rabbit	No	S	0	****
Sample state	Rabbit	No	Al	0.0002	****
Sample state	Rabbit	No	Zr	0.0004	****
Sample state	Rabbit	No	K	0.0011	**
Sample state	Rabbit	No	Ca	0.0169	*
Sample state	Rabbit	No	Sr	0.0297	*
Sample state	Rabbit	Yes	Th	0	****
Sample state	Rabbit	Yes	Zr	0	****
Sample state	Rabbit	Yes	Rb	0	****
Sample state	Rabbit	Yes	U	0	****
Sample state	Rabbit	Yes	Zn	0	****
Sample state	Rabbit	Yes	P	0	****
Sample state	Rabbit	Yes	Fe	0	****
Sample state	Rabbit	Yes	S	0	****
Sample state	Rabbit	Yes	Cu	0	****
Sample state	Rabbit	Yes	Al	0	****
Sample state	Rabbit	Yes	LE	0.0001	****
Sample state	Rabbit	Yes	Ca	0.0002	****
Sample state	Rabbit	Yes	Sr	0.0003	****
Sample state	Rabbit	Yes	K	0.0007	****
Sample state	Rabbit	Yes	Mo	0.0439	*
Sample state	Shingleback	No	Ca	0	****
Sample state	Shingleback	No	LE	0	****
Sample state	Shingleback	No	Zn	0	****
Sample state	Shingleback	No	Sr	0.0001	****
Sample state	Shingleback	No	P	0.0065	**
Sample state	Shingleback	No	Rb	0.0073	**
Sample state	Shingleback	No	Cu	0.0097	**
