# Supplementary material for: Advancing the application of pXRF for animal samples
Source: PLoS One. 2024 Dec 5;19(12):e0297830. doi: 10.1371/journal.pone.0297830 (PMC11620409; doi:10.1371/journal.pone.0297830)
Supplement: S2 Table — Significant (P<0.05) results of scan time testing. (CSV) [file pone.0297830.s002.csv]

Species	State	Backing	Element	Scan time_1	Scan time_2	P value	Signficance Level
Fish	Dried	No	Se	20	60	0	****
Fish	Dried	No	Mn	20	80	0.00014	***
Fish	Dried	No	Mn	20	60	0.00041	***
Fish	Dried	No	Mn	40	80	0.01989	*
Fish	Dried	No	all	20	80	0.023	*
Fish	Dried	No	Mn	20	40	0.02453	*
Fish	Dried	No	Se	20	80	0.02982	*
Fish	Dried	No	Mo	20	80	0.03872	*
Fish	Dried	No	Mo	60	80	0.04046	*
Fish	Thawed	No	Mn	20	80	0.00001	****
Fish	Thawed	No	Mn	20	60	0.00014	***
Fish	Thawed	No	Mn	40	80	0.00356	**
Fish	Thawed	No	all	20	80	0.005	**
Fish	Thawed	No	Mo	20	80	0.0064	**
Fish	Thawed	No	Mo	20	60	0.00772	**
Fish	Thawed	No	Se	20	80	0.01107	*
Fish	Thawed	No	S	40	80	0.01177	*
Fish	Thawed	No	Mn	40	60	0.0196	*
Fish	Thawed	No	Se	20	60	0.02133	*
Fish	Thawed	No	all	20	60	0.035	*
Rabbits	Dried	No	Mn	20	80	0	****
Rabbits	Dried	No	Mn	20	60	0.00033	***
Rabbits	Dried	No	Ti	20	80	0.00235	**
Rabbits	Dried	No	Mn	40	80	0.0025	**
Rabbits	Dried	No	all	20	80	0.015	*
Rabbits	Dried	No	all	20	60	0.039	*
Rabbits	Dried	No	Mn	40	60	0.04001	*
Rabbits	Dried	No	Ti	40	80	0.0496	*
Rabbits	Thawed	No	Mn	20	80	0.00002	****
Rabbits	Thawed	No	Mn	20	60	0.00139	**
Rabbits	Thawed	No	Al	20	60	0.00525	**
Rabbits	Thawed	No	Mn	40	80	0.00642	**
Rabbits	Thawed	No	Mn	20	40	0.01256	*
Rabbits	Thawed	No	Al	20	80	0.01422	*
Rabbits	Thawed	No	Al	20	40	0.01934	*
Rabbits	Thawed	No	Mn	40	60	0.04245	*
Shinglebacks	Dried	No	Ba	20	60	0.00006	****
Shinglebacks	Dried	No	Zr	20	80	0.00072	***
Shinglebacks	Dried	No	Cu	20	60	0.0017	**
Shinglebacks	Dried	No	Cu	20	80	0.00184	**
Shinglebacks	Dried	No	Zr	20	60	0.0033	**
Shinglebacks	Dried	No	all	20	80	0.004	**
Shinglebacks	Dried	No	Zr	20	40	0.00823	**
Shinglebacks	Dried	No	all	20	60	0.009	**
Shinglebacks	Dried	No	Ba	20	80	0.01084	*
Shinglebacks	Thawed	No	Mg	20	60	0	****
Shinglebacks	Thawed	No	Mg	20	80	0	****
Shinglebacks	Thawed	No	Mg	20	40	0	****
Shinglebacks	Thawed	No	Mn	20	60	0	****
Shinglebacks	Thawed	No	Mn	20	40	0.00001	****
Shinglebacks	Thawed	No	Mn	20	80	0.00004	****
Shinglebacks	Thawed	No	Cu	20	80	0.00497	**
Shinglebacks	Thawed	No	all	20	60	0.006	**
Shinglebacks	Thawed	No	all	20	80	0.006	**
Shinglebacks	Thawed	No	Zr	20	60	0.01287	*
Shinglebacks	Thawed	No	Se	20	60	0.02807	*
Shinglebacks	Thawed	No	Rb	20	80	0.03252	*
Shinglebacks	Thawed	No	Ba	40	80	0.03983	*
Shinglebacks	Thawed	No	Si	40	80	0.04767	*
