# Supplementary material for: Advancing the application of pXRF for animal samples
Source: PLoS One. 2024 Dec 5;19(12):e0297830. doi: 10.1371/journal.pone.0297830 (PMC11620409; doi:10.1371/journal.pone.0297830)
Supplement: S3 Table — Significant (p<0.05) results of location test results. (CSV) [file pone.0297830.s003.csv]

Species	State	Backing	Element	Scan location_1	Scan location_2	P value	Signficance Level
Rabbit	Dried	No	Al	back_foot	neck	0.0016	**
Rabbit	Dried	No	Al	back_foot	body_base	0.0085	**
Rabbit	Dried	No	Al	back_foot	body_middle	0.0192	*
Rabbit	Dried	No	all	back_foot	body_base	0.0010	**
Rabbit	Dried	No	all	back_foot	body_middle	0.0010	**
Rabbit	Dried	No	all	back_foot	neck	0.0010	**
Rabbit	Dried	No	all	body_base	front_foot	0.0010	**
Rabbit	Dried	No	all	body_base	neck	0.0010	**
Rabbit	Dried	No	all	body_middle	front_foot	0.0010	**
Rabbit	Dried	No	all	front_foot	neck	0.0010	**
Rabbit	Dried	No	all	body_base	body_middle	0.0090	**
Rabbit	Dried	No	all	body_middle	neck	0.0330	*
Rabbit	Dried	No	Ca	back_foot	neck	0.0420	*
Rabbit	Dried	No	Fe	front_foot	neck	0.0017	**
Rabbit	Dried	No	Fe	body_base	body_middle	0.0067	**
Rabbit	Dried	No	Fe	body_base	neck	0.0086	**
Rabbit	Dried	No	K	back_foot	neck	0.0052	**
Rabbit	Dried	No	LE	back_foot	body_middle	0.0017	**
Rabbit	Dried	No	LE	back_foot	neck	0.0039	**
Rabbit	Dried	No	LE	back_foot	body_base	0.0072	**
Rabbit	Dried	No	Mg	back_foot	neck	0.0394	*
Rabbit	Dried	No	Mg	back_foot	body_middle	0.0420	*
Rabbit	Dried	No	Se	back_foot	body_base	0.0441	*
Rabbit	Dried	No	Sr	body_middle	front_foot	0.0323	*
Rabbit	Dried	No	Zn	front_foot	neck	0.0346	*
Rabbit	Dried	No	Zr	back_foot	body_base	0.0361	*
Rabbit	Dried	Yes	all	back_foot	body_base	0.0010	**
Rabbit	Dried	Yes	all	body_base	front_foot	0.0010	**
Rabbit	Dried	Yes	all	body_base	neck	0.0010	**
Rabbit	Dried	Yes	all	front_foot	neck	0.0010	**
Rabbit	Dried	Yes	all	back_foot	body_middle	0.0020	**
Rabbit	Dried	Yes	all	back_foot	neck	0.0030	**
Rabbit	Dried	Yes	all	body_middle	front_foot	0.0030	**
Rabbit	Dried	Yes	Cu	body_base	front_foot	0.0013	**
Rabbit	Dried	Yes	Cu	front_foot	neck	0.0048	**
Rabbit	Dried	Yes	Fe	body_middle	front_foot	0.0046	**
Rabbit	Dried	Yes	Fe	body_base	neck	0.0057	**
Rabbit	Dried	Yes	Fe	body_middle	neck	0.0422	*
Rabbit	Dried	Yes	K	body_base	front_foot	0.0057	**
Rabbit	Dried	Yes	K	back_foot	body_base	0.0095	**
Rabbit	Dried	Yes	K	body_middle	front_foot	0.0185	*
Rabbit	Dried	Yes	LE	body_middle	neck	0.0464	*
Rabbit	Dried	Yes	S	body_middle	front_foot	0.0484	*
Rabbit	Dried	Yes	Sr	back_foot	body_middle	0.0155	*
Rabbit	Dried	Yes	Sr	body_middle	front_foot	0.0326	*
Rabbit	Dried	Yes	Sr	back_foot	neck	0.0405	*
Rabbit	Dried	Yes	Zn	body_base	front_foot	0.0016	**
Rabbit	Dried	Yes	Zn	front_foot	neck	0.0162	*
Rabbit	Dried	Yes	Zn	back_foot	body_base	0.0333	*
Rabbit	Thawed	No	all	back_foot	body_base	0.0010	**
Rabbit	Thawed	No	all	back_foot	body_middle	0.0010	**
Rabbit	Thawed	No	all	back_foot	fur	0.0010	**
Rabbit	Thawed	No	all	back_foot	neck	0.0010	**
Rabbit	Thawed	No	all	body_base	fur	0.0010	**
Rabbit	Thawed	No	all	body_base	neck	0.0010	**
Rabbit	Thawed	No	all	body_middle	fur	0.0010	**
Rabbit	Thawed	No	all	front_foot	fur	0.0010	**
Rabbit	Thawed	No	all	front_foot	neck	0.0010	**
Rabbit	Thawed	No	all	fur	neck	0.0010	**
Rabbit	Thawed	No	all	body_base	body_middle	0.0090	**
Rabbit	Thawed	No	Ca	body_base	fur	0.0020	**
Rabbit	Thawed	No	Ca	front_foot	fur	0.0037	**
Rabbit	Thawed	No	Ca	body_middle	fur	0.0037	**
Rabbit	Thawed	No	Ca	front_foot	neck	0.0086	**
Rabbit	Thawed	No	Ca	back_foot	fur	0.0094	**
Rabbit	Thawed	No	Cu	body_base	front_foot	0.0010	**
Rabbit	Thawed	No	K	back_foot	body_middle	0.0047	**
Rabbit	Thawed	No	LE	body_middle	front_foot	0.0018	**
Rabbit	Thawed	No	Mn	back_foot	fur	0.0000	****
Rabbit	Thawed	No	Mn	body_middle	fur	0.0000	****
Rabbit	Thawed	No	Mn	front_foot	fur	0.0000	****
Rabbit	Thawed	No	Mn	fur	neck	0.0000	****
Rabbit	Thawed	No	Mo	body_middle	fur	0.0000	****
Rabbit	Thawed	No	Mo	body_middle	neck	0.0079	**
Rabbit	Thawed	No	Mo	front_foot	fur	0.0084	**
Rabbit	Thawed	No	P	fur	neck	0.0000	****
Rabbit	Thawed	No	P	back_foot	neck	0.0040	**
Rabbit	Thawed	No	Rb	back_foot	fur	0.0000	****
Rabbit	Thawed	No	Rb	body_middle	fur	0.0000	****
Rabbit	Thawed	No	Rb	front_foot	fur	0.0000	****
Rabbit	Thawed	No	Rb	fur	neck	0.0000	****
Rabbit	Thawed	No	S	back_foot	fur	0.0000	****
Rabbit	Thawed	No	S	body_base	fur	0.0000	****
Rabbit	Thawed	No	S	body_middle	fur	0.0000	****
Rabbit	Thawed	No	S	front_foot	fur	0.0000	****
Rabbit	Thawed	No	S	fur	neck	0.0000	****
Rabbit	Thawed	No	S	body_middle	front_foot	0.0033	**
Rabbit	Thawed	No	Sr	front_foot	neck	0.0000	****
Rabbit	Thawed	No	Sr	body_base	fur	0.0018	**
Rabbit	Thawed	No	Sr	fur	neck	0.0020	**
Rabbit	Thawed	No	Sr	body_middle	fur	0.0026	**
Rabbit	Thawed	No	Zn	back_foot	fur	0.0000	****
Rabbit	Thawed	No	Zn	body_base	fur	0.0000	****
Rabbit	Thawed	No	Zn	body_middle	fur	0.0000	****
Rabbit	Thawed	No	Zn	front_foot	fur	0.0000	****
Rabbit	Thawed	No	Zn	fur	neck	0.0000	****
Rabbit	Thawed	No	Zr	body_middle	fur	0.0000	****
Rabbit	Thawed	No	Zr	fur	neck	0.0000	****
Rabbit	Thawed	No	Zr	body_base	body_middle	0.0034	**
Rabbit	Thawed	No	Zr	body_base	neck	0.0045	**
Rabbit	Thawed	No	Zr	body_base	front_foot	0.0084	**
Rabbit	Thawed	Yes	Al	back_foot	body_base	0.0041	**
Rabbit	Thawed	Yes	Al	body_base	fur	0.0086	**
Rabbit	Thawed	Yes	Al	back_foot	neck	0.0362	*
Rabbit	Thawed	Yes	Al	body_base	front_foot	0.0450	*
Rabbit	Thawed	Yes	all	back_foot	body_base	0.0010	**
Rabbit	Thawed	Yes	all	back_foot	body_middle	0.0010	**
Rabbit	Thawed	Yes	all	back_foot	front_foot	0.0010	**
Rabbit	Thawed	Yes	all	back_foot	fur	0.0010	**
Rabbit	Thawed	Yes	all	back_foot	neck	0.0010	**
Rabbit	Thawed	Yes	all	body_base	front_foot	0.0010	**
Rabbit	Thawed	Yes	all	body_base	fur	0.0010	**
Rabbit	Thawed	Yes	all	body_base	neck	0.0010	**
Rabbit	Thawed	Yes	all	body_middle	front_foot	0.0010	**
Rabbit	Thawed	Yes	all	body_middle	fur	0.0010	**
Rabbit	Thawed	Yes	all	front_foot	fur	0.0010	**
Rabbit	Thawed	Yes	all	front_foot	neck	0.0010	**
Rabbit	Thawed	Yes	all	fur	neck	0.0010	**
Rabbit	Thawed	Yes	all	body_base	body_middle	0.0020	**
Rabbit	Thawed	Yes	all	body_middle	neck	0.0110	*
Rabbit	Thawed	Yes	Ca	front_foot	neck	0.0036	**
Rabbit	Thawed	Yes	Cu	body_middle	front_foot	0.0030	**
Rabbit	Thawed	Yes	Cu	front_foot	neck	0.0031	**
Rabbit	Thawed	Yes	Fe	front_foot	neck	0.0025	**
Rabbit	Thawed	Yes	Fe	back_foot	neck	0.0030	**
Rabbit	Thawed	Yes	Fe	back_foot	body_middle	0.0032	**
Rabbit	Thawed	Yes	Fe	body_middle	front_foot	0.0039	**
Rabbit	Thawed	Yes	Fe	back_foot	body_base	0.0074	**
Rabbit	Thawed	Yes	Fe	back_foot	front_foot	0.0381	*
Rabbit	Thawed	Yes	K	fur	neck	0.0028	**
Rabbit	Thawed	Yes	K	body_middle	fur	0.0053	**
Rabbit	Thawed	Yes	LE	back_foot	fur	0.0000	****
Rabbit	Thawed	Yes	LE	body_base	fur	0.0000	****
Rabbit	Thawed	Yes	LE	body_middle	fur	0.0000	****
Rabbit	Thawed	Yes	LE	front_foot	fur	0.0000	****
Rabbit	Thawed	Yes	LE	fur	neck	0.0000	****
Rabbit	Thawed	Yes	LE	body_middle	neck	0.0069	**
Rabbit	Thawed	Yes	Mn	body_middle	front_foot	0.0033	**
Rabbit	Thawed	Yes	Mn	body_base	neck	0.0083	**
Rabbit	Thawed	Yes	Mo	body_base	fur	0.0000	****
Rabbit	Thawed	Yes	Mo	body_middle	fur	0.0000	****
Rabbit	Thawed	Yes	Mo	fur	neck	0.0000	****
Rabbit	Thawed	Yes	Mo	body_middle	front_foot	0.0012	**
Rabbit	Thawed	Yes	Mo	body_base	front_foot	0.0016	**
Rabbit	Thawed	Yes	Mo	front_foot	neck	0.0081	**
Rabbit	Thawed	Yes	Mo	back_foot	neck	0.0312	*
Rabbit	Thawed	Yes	P	fur	neck	0.0000	****
Rabbit	Thawed	Yes	P	back_foot	body_middle	0.0476	*
Rabbit	Thawed	Yes	Rb	body_middle	fur	0.0078	**
Rabbit	Thawed	Yes	Rb	body_base	fur	0.0096	**
Rabbit	Thawed	Yes	S	back_foot	fur	0.0000	****
Rabbit	Thawed	Yes	S	body_base	fur	0.0000	****
Rabbit	Thawed	Yes	S	body_middle	fur	0.0000	****
Rabbit	Thawed	Yes	S	front_foot	fur	0.0000	****
Rabbit	Thawed	Yes	S	fur	neck	0.0000	****
Rabbit	Thawed	Yes	S	body_middle	neck	0.0077	**
Rabbit	Thawed	Yes	S	body_base	neck	0.0293	*
Rabbit	Thawed	Yes	Sr	back_foot	fur	0.0000	****
Rabbit	Thawed	Yes	Sr	back_foot	neck	0.0000	****
Rabbit	Thawed	Yes	Zn	body_base	front_foot	0.0026	**
Rabbit	Thawed	Yes	Zn	back_foot	front_foot	0.0052	**
Rabbit	Thawed	Yes	Zr	body_base	front_foot	0.0124	*
Rabbit	Thawed	Yes	Zr	body_base	neck	0.0410	*
Rabbit	Thawed	Yes	Zr	back_foot	body_base	0.0488	*
Lizard	Dried	No	all	body_middle	tail_tip	0.0010	**
Lizard	Dried	No	all	body_middle_side	tail_tip	0.0010	**
Lizard	Dried	No	all	front_leg	tail_tip	0.0010	**
Lizard	Dried	No	all	neck	tail_tip	0.0010	**
Lizard	Dried	No	all	tail_thick	tail_tip	0.0010	**
Lizard	Dried	No	all	back_leg	tail_tip	0.0030	**
Lizard	Dried	No	all	back_leg	tail_thick	0.0080	**
Lizard	Dried	No	all	front_leg	tail_thick	0.0270	*
Lizard	Dried	No	all	back_leg	neck	0.0360	*
Lizard	Dried	No	Ba	tail_thick	tail_tip	0.0012	**
Lizard	Dried	No	Ca	body_middle_side	tail_tip	0.0014	**
Lizard	Dried	No	Ca	neck	tail_tip	0.0030	**
Lizard	Dried	No	Ca	back_leg	tail_thick	0.0060	**
Lizard	Dried	No	Ca	body_middle	tail_tip	0.0240	*
Lizard	Dried	No	Ca	back_leg	body_middle_side	0.0316	*
Lizard	Dried	No	Fe	back_leg	neck	0.0310	*
Lizard	Dried	No	Fe	front_leg	neck	0.0332	*
Lizard	Dried	No	LE	neck	tail_tip	0.0045	**
Lizard	Dried	No	LE	back_leg	tail_tip	0.0054	**
Lizard	Dried	No	LE	body_middle	tail_tip	0.0427	*
Lizard	Dried	No	Mn	front_leg	neck	0.0010	**
Lizard	Dried	No	Mn	neck	tail_tip	0.0092	**
Lizard	Dried	No	Mo	tail_thick	tail_tip	0.0068	**
Lizard	Dried	No	Mo	back_leg	tail_tip	0.0084	**
Lizard	Dried	No	Rb	back_leg	tail_thick	0.0425	*
Lizard	Dried	No	S	neck	tail_tip	0.0034	**
Lizard	Dried	No	S	body_middle	tail_tip	0.0039	**
Lizard	Dried	No	S	body_middle_side	tail_tip	0.0067	**
Lizard	Dried	No	S	body_middle_side	front_leg	0.0491	*
Lizard	Dried	No	Sr	front_leg	tail_tip	0.0048	**
Lizard	Dried	No	Sr	body_middle	tail_tip	0.0054	**
Lizard	Dried	No	Zr	back_leg	tail_tip	0.0021	**
Lizard	Dried	No	Zr	tail_thick	tail_tip	0.0051	**
Lizard	Dried	No	Zr	body_middle	tail_tip	0.0085	**
Lizard	Dried	Yes	all	body_middle	front_leg	0.0010	**
Lizard	Dried	Yes	all	neck	tail_tip	0.0010	**
Lizard	Dried	Yes	all	body_middle	tail_tip	0.0020	**
Lizard	Dried	Yes	all	tail_thick	tail_tip	0.0030	**
Lizard	Dried	Yes	all	back_leg	body_middle	0.0050	**
Lizard	Dried	Yes	all	body_middle_side	tail_tip	0.0060	**
Lizard	Dried	Yes	all	front_leg	neck	0.0070	**
Lizard	Dried	Yes	all	front_leg	tail_tip	0.0120	*
Lizard	Dried	Yes	all	back_leg	neck	0.0140	*
Lizard	Dried	Yes	all	back_leg	tail_tip	0.0200	*
Lizard	Dried	Yes	all	body_middle_side	front_leg	0.0280	*
Lizard	Dried	Yes	all	front_leg	tail_thick	0.0330	*
Lizard	Dried	Yes	all	back_leg	body_middle_side	0.0380	*
Lizard	Dried	Yes	Ca	front_leg	tail_thick	0.0075	**
Lizard	Dried	Yes	Ca	body_middle	front_leg	0.0083	**
Lizard	Dried	Yes	Ca	front_leg	neck	0.0096	**
Lizard	Dried	Yes	Ca	back_leg	tail_tip	0.0278	*
Lizard	Dried	Yes	Fe	back_leg	neck	0.0447	*
Lizard	Dried	Yes	LE	body_middle	tail_tip	0.0010	**
Lizard	Dried	Yes	LE	neck	tail_tip	0.0017	**
Lizard	Dried	Yes	LE	front_leg	tail_thick	0.0248	*
Lizard	Dried	Yes	Mn	body_middle_side	tail_thick	0.0079	**
Lizard	Dried	Yes	Mn	back_leg	body_middle	0.0361	*
Lizard	Dried	Yes	Mn	back_leg	neck	0.0380	*
Lizard	Dried	Yes	Mn	body_middle	tail_thick	0.0398	*
Lizard	Dried	Yes	Mn	back_leg	front_leg	0.0412	*
Lizard	Dried	Yes	Mn	back_leg	body_middle_side	0.0418	*
Lizard	Dried	Yes	Mo	body_middle	tail_tip	0.0022	**
Lizard	Dried	Yes	Mo	tail_thick	tail_tip	0.0057	**
Lizard	Dried	Yes	Mo	body_middle_side	tail_tip	0.0059	**
Lizard	Dried	Yes	Mo	back_leg	tail_tip	0.0074	**
Lizard	Dried	Yes	Rb	tail_thick	tail_tip	0.0362	*
Lizard	Dried	Yes	S	front_leg	tail_tip	0.0014	**
Lizard	Dried	Yes	S	neck	tail_tip	0.0070	**
Lizard	Dried	Yes	S	tail_thick	tail_tip	0.0494	*
Lizard	Dried	Yes	Sr	body_middle	tail_tip	0.0288	*
Lizard	Dried	Yes	Zn	neck	tail_tip	0.0044	**
Lizard	Dried	Yes	Zn	back_leg	neck	0.0131	*
Lizard	Dried	Yes	Zn	back_leg	tail_thick	0.0208	*
Lizard	Dried	Yes	Zn	tail_thick	tail_tip	0.0238	*
Lizard	Dried	Yes	Zr	body_middle	tail_thick	0.0012	**
Lizard	Dried	Yes	Zr	back_leg	body_middle	0.0022	**
Lizard	Dried	Yes	Zr	body_middle	tail_tip	0.0065	**
Lizard	Thawed	No	all	back_leg	tail_tip	0.0010	**
Lizard	Thawed	No	all	body_middle	tail_tip	0.0010	**
Lizard	Thawed	No	all	body_middle_side	tail_tip	0.0010	**
Lizard	Thawed	No	all	front_leg	tail_tip	0.0010	**
Lizard	Thawed	No	all	neck	tail_tip	0.0010	**
Lizard	Thawed	No	all	tail_thick	tail_tip	0.0010	**
Lizard	Thawed	No	all	back_leg	body_middle	0.0020	**
Lizard	Thawed	No	all	back_leg	neck	0.0030	**
Lizard	Thawed	No	all	body_middle	front_leg	0.0070	**
Lizard	Thawed	No	all	back_leg	body_middle_side	0.0100	*
Lizard	Thawed	No	all	body_middle_side	front_leg	0.0130	*
Lizard	Thawed	No	all	back_leg	tail_thick	0.0140	*
Lizard	Thawed	No	all	front_leg	neck	0.0220	*
Lizard	Thawed	No	Ba	back_leg	tail_tip	0.0036	**
Lizard	Thawed	No	Ba	neck	tail_tip	0.0164	*
Lizard	Thawed	No	Ca	body_middle	front_leg	0.0211	*
Lizard	Thawed	No	Ca	body_middle_side	tail_tip	0.0336	*
Lizard	Thawed	No	Cu	body_middle_side	front_leg	0.0098	**
Lizard	Thawed	No	K	body_middle_side	tail_tip	0.0053	**
Lizard	Thawed	No	K	tail_thick	tail_tip	0.0058	**
Lizard	Thawed	No	K	back_leg	body_middle	0.0445	*
Lizard	Thawed	No	LE	back_leg	tail_tip	0.0169	*
Lizard	Thawed	No	Mn	back_leg	front_leg	0.0052	**
Lizard	Thawed	No	Mo	body_middle	tail_tip	0.0000	****
Lizard	Thawed	No	S	back_leg	neck	0.0015	**
Lizard	Thawed	No	S	back_leg	front_leg	0.0140	*
Lizard	Thawed	No	S	back_leg	tail_thick	0.0373	*
Lizard	Thawed	No	Se	back_leg	tail_tip	0.0067	**
Lizard	Thawed	No	Se	body_middle_side	tail_thick	0.0427	*
Lizard	Thawed	No	Sr	body_middle_side	tail_tip	0.0050	**
Lizard	Thawed	No	Sr	back_leg	tail_tip	0.0086	**
Lizard	Thawed	No	Sr	body_middle	front_leg	0.0376	*
Lizard	Thawed	No	Zn	back_leg	body_middle_side	0.0023	**
Lizard	Thawed	No	Zn	back_leg	neck	0.0264	*
Lizard	Thawed	No	Zn	body_middle	tail_thick	0.0484	*
Lizard	Thawed	No	Zr	body_middle_side	tail_tip	0.0033	**
Lizard	Thawed	No	Zr	body_middle	tail_tip	0.0079	**
Lizard	Thawed	Yes	all	neck	tail_tip	0.0040	**
Lizard	Thawed	Yes	all	front_leg	tail_tip	0.0120	*
Lizard	Thawed	Yes	all	back_leg	tail_tip	0.0150	*
Lizard	Thawed	Yes	all	body_middle	tail_tip	0.0150	*
Lizard	Thawed	Yes	all	body_middle_side	neck	0.0170	*
Lizard	Thawed	Yes	all	back_leg	body_middle_side	0.0260	*
Lizard	Thawed	Yes	all	tail_thick	tail_tip	0.0410	*
Lizard	Thawed	Yes	K	neck	tail_tip	0.0063	**
Lizard	Thawed	Yes	Mg	back_leg	body_middle	0.0317	*
Lizard	Thawed	Yes	Mg	back_leg	body_middle_side	0.0363	*
Lizard	Thawed	Yes	Mo	front_leg	tail_tip	0.0461	*
Lizard	Thawed	Yes	P	body_middle_side	neck	0.0313	*
Lizard	Thawed	Yes	S	back_leg	body_middle	0.0091	**
Lizard	Thawed	Yes	S	body_middle	tail_tip	0.0308	*
Lizard	Thawed	Yes	S	back_leg	tail_thick	0.0418	*
Fish	Dried	No	all	body_middle	head	0.0010	**
Fish	Dried	No	all	head	tail	0.0010	**
Fish	Dried	No	all	body_middle	tail	0.0040	**
Fish	Dried	No	Ca	body_middle	tail	0.0017	**
Fish	Dried	No	Cu	head	tail	0.0046	**
Fish	Dried	No	Mn	body_middle	head	0.0015	**
Fish	Dried	No	Sr	head	tail	0.0011	**
Fish	Dried	Yes	all	body_middle	head	0.0010	**
Fish	Dried	Yes	all	head	tail	0.0010	**
Fish	Dried	Yes	all	body_middle	tail	0.0030	**
Fish	Dried	Yes	Ca	head	tail	0.0122	*
Fish	Dried	Yes	K	body_middle	head	0.0206	*
Fish	Dried	Yes	LE	head	tail	0.0022	**
Fish	Dried	Yes	LE	body_middle	tail	0.0026	**
Fish	Dried	Yes	Mn	body_middle	head	0.0024	**
Fish	Dried	Yes	Mn	head	tail	0.0088	**
Fish	Dried	Yes	P	body_middle	head	0.0056	**
Fish	Dried	Yes	P	body_middle	tail	0.0056	**
Fish	Dried	Yes	Se	body_middle	tail	0.0014	**
Fish	Dried	Yes	Sr	body_middle	tail	0.0016	**
Fish	Dried	Yes	Zn	body_middle	head	0.0057	**
Fish	Thawed	No	all	body_middle	head	0.0010	**
Fish	Thawed	No	all	head	tail	0.0010	**
Fish	Thawed	No	all	body_middle	tail	0.0050	**
Fish	Thawed	No	Ca	body_middle	tail	0.0418	*
Fish	Thawed	No	LE	body_middle	tail	0.0285	*
Fish	Thawed	No	Mg	body_middle	head	0.0077	**
Fish	Thawed	No	P	body_middle	tail	0.0032	**
Fish	Thawed	No	Sr	body_middle	tail	0.0013	**
Fish	Thawed	No	Zn	head	tail	0.0085	**
Fish	Thawed	No	Zn	body_middle	tail	0.0314	*
Fish	Thawed	No	Zr	body_middle	head	0.0078	**
Fish	Thawed	Yes	all	body_middle	head	0.0010	**
Fish	Thawed	Yes	all	head	tail	0.0010	**
Fish	Thawed	Yes	As	body_middle	head	0.0478	*
Fish	Thawed	Yes	Zr	body_middle	head	0.0243	*
