# Supplementary material for: Advancing the application of pXRF for animal samples
Source: PLoS One. 2024 Dec 5;19(12):e0297830. doi: 10.1371/journal.pone.0297830 (PMC11620409; doi:10.1371/journal.pone.0297830)
Supplement: S4 Table — Spearman correlation co-efficients for device precision. (CSV) [file pone.0297830.s004.csv]

Element	Spearman�s Correlation Coefficient	Atomic weight
La	0.35	57
Ba	0.47	56
Mo	0.51	42
Sn	0.65	50
Se	0.7	34
Zr	0.8	40
P	0.95	15
Mn	0.95	25
Cu	0.95	29
Rb	0.95	37
Mg	0.96	12
LE	0.97
Ca	0.98	20
Ti	0.98	22
As	0.98	33
Zn	0.99	30
Al	1	13
S	1	16
K	1	19
Fe	1	26
Sr	1	38
